# Supplementary material for: Circular RNA hsa_circ_0001306 Functions as a Competing Endogenous RNA to Regulate FBXW7 Expression by Sponging miR-527 in Hepatocellular Carcinoma
Source: J Cancer. 2021 Sep 9;12(21):6531–42. doi: 10.7150/jca.61381 (PMC8489137; doi:10.7150/jca.61381)
Supplement: Supplementary file 1 — Supplementary figures and table. [file jcav12p6531s1.xlsx]

## Sheet: SF-3
The sequences of G3PDH, hsa_circ_0001306, miR-527, U6, and FBXW7 primers were as follows:
hsa_circ_0001306 forward：	5'-CCTCGTGATCTGCCCTCTT-3';
hsa_circ_0001306 reverse：	5'-CCTTACCTCAATCTTACTCCTCC-3';
G3PDH forward：	5'-GACTCATGACCACAGTCCATGC-3';
G3PDH reverse：	5'-AGAGGCAGGGATGATGTTCTG-3';
miR-527 forward：	5'-ATGACCACTCCATGGACTCAGC-3';
miR-527 reverse：	5'-GAGGCAAGGGATCTGTGATGT-3';
U6 forward：	5'-ACATGAGTCCATGCCACGACTC-3';
U6 reverse：	5'-GAGGCAGAGTTCGATTGGGAT-3';
FBXW7 forward：	5'-CACAGTCTCATGACCCATGCGA-3';
FBXW7 reverse：	5'-GGGATGTGAGGCATCTGTGAA-3'；
The miR-527 mimic, miR-527 inhibitor, and scrambled negative control siRNA (NC) were designed and synthesized by GenePharma. The sequences were as follows:
hsa_circ_0001306 siRNA-1 sense:	5'-GAUACAUUUCUAUUCCCCATT-3'
hsa_circ_0001306 siRNA-1 antisense:	5'-UGGGGAAUAGAAAUGUAUCTT-3';
hsa_circ_0001306 siRNA-2 sense:	5'-CAUUUCUAUUCCCCAGGAATT-3';
hsa_circ_0001306 siRNA-2 antisense:	5'-UUCCUGGGGAAUAGAAAUGTT-3';
miR-527 mimic:	5'-CUGCAAAGGGAAGCCCUUUC-3';
NC:	5'-AGUCGUCUAUAGAAGUUCGAGC -3';
miR-527 inhibitor:	5'-GAAAGGGCUUCCCUUUGCAG-3';
NC:	5'-UCUGCACUAUUCAAGUGUGACC -3';
